# Supplementary material for: Molecular Classification of Colorectal Cancer by microRNA Profiling: Correlation with the Consensus Molecular Subtypes (CMS) and Validation of miR-30b Targets
Source: Cancers (Basel). 2022 Oct 22;14(21):5175. doi: 10.3390/cancers14215175 (PMC9656292; doi:10.3390/cancers14215175)
Supplement: Supplementary file 1 [file cancers-14-05175-s001.zip]

Archive with 8 entries (7 files):
- cancers-1966190-supplementary/
- cancers-1966190-supplementary/cancers-1966190-supple-figures.pdf
- cancers-1966190-supplementary/Supplementary Table S1.pdf
- cancers-1966190-supplementary/Supplementary Table S2.pdf
- cancers-1966190-supplementary/Supplementary Table S3.pdf
- cancers-1966190-supplementary/Supplementary Table S4.pdf
- cancers-1966190-supplementary/Supplementary Table S5.pdf
- cancers-1966190-supplementary/Supplementary Table S6.pdf
